# Supplementary material for: The European Society of Gynaecological Oncology (ESGO), the International Society for the Study of Vulvovaginal Disease (ISSVD), the European College for the Study of Vulval Disease (ECSVD), and the European Federation for Colposcopy (EFC) consensus statement on the management of vaginal intraepithelial neoplasia
Source: Int J Gynecol Cancer. 2023 Mar 23;33(4):446–61. doi: 10.1136/ijgc-2022-004213 (PMC10086489; doi:10.1136/ijgc-2022-004213)
Supplement: Supplementary data [file ijgc-2022-004213supp002.xlsx]

## Sheet: MAIN FILE
First author, publication (reference)	Year of publication	Study design	Participants included in analysis	Type of lesion	Number of patients/groups	Mean/median Patients age years (range)	Smoking	Immunosuppression	Intervention	Previously treated	Comparison	Outcomes/Endpoints	Margin positivity	Multifocality	Mean/Median Follow-up duration MO (range)	Progression to invasion after treatment	Median time to progression to invasion (months)	Median survival (specify OS/RFS/PFS)	Underlying cancer (%)	Recurrence (%)	Treatment of Recurrent Disease	MEDİAN TİME FOR RECURRENCE MO (RANGE)	Indipendent Risk Factors for Recurrence	Notes/Bias	HPV positivity	HPV persistence	Treatment of invasive cancer	Risk factors for progression	Previous hysterectomy	VaIN persistence	CIN positivity/multifocality	detected upper vaginal site tumor	Pap-smear findings	Regression	Normalization time	Progression to higher grade
Babarinsa [154]	2006	Retrospective	9	VaIN1/2/3	9	49(36-64) 5 premenopausal, 4 postmenopausal						To determine the outcome of abnormal vaginal cytology in patients who had a hysterectomy for cervical intraepithelial neoplasia (CIN)			37 (12-60)														1		66% CIN (CIN 2-3)			0.44	44
Beavis [96]	2021	Retrospective		VaIN2/3	17							﻿To evaluate the complication rate and effectiveness of plasma versus laser ablation in vulvovaginal high-grade squamous intraepithelial lesion (HSIL) treatment
Bhati [77]	2019	Retrospective	20	VaIN2/3	2 patients had negative findings on the final pathology report. 15 had VaIN 3, 1 to VaIN 1 , one VaIN 2, and one had microinvasive squamous cell carcinoma	51.9 (31-66)			Proximal partial vaginectomy	All patients had prior gynaecological surgery (CIN 7, Cancer cervix 6, Benign conditions 7)		To evaluate the use of proximal partial vaginectomy for the treatment of VaIN			8 (0–60)				5% (1/20)	15.7% (3/19 , 25% (5/19) had recurrence of HPV-related dysplasia.	Surgery		HPV-related dysplasia.	In our opinion, proximal partial vaginectomy is the treatment of choice for women diagnosed with vaginal intraepithelial neoplasia in the region of the vaginal cuff scar.	15 who were tested for high-risk HPV DNA, five were positive. So > 5/15								3 had HSIL on vaginal smear, two had ASC-H				5 to 18 person
Blanchard [109]	2011	Retrospective	28	VaIN3		63 (38–80)				11 patients conization, hysterectomy in 24 patients, partial colpectomy in two patients, 2 laser ablation , and cryotherapy and interferon therapy in one patient each. Four patients had a history of curative cervicovaginal brachytherapy with or without external beam radiotherapy (EBRT).		To report the results of low-dose-rate (LDR) vaginal brachytherapy for grade 3 VAIN (VAIN-3) over a 25-year period at Gustave Roussy Institute		3	Median 41 (0–284)				3/23 microinvasion (%13)	5% (1/20)		follow-up of 10 years		Major potential shortcomings of brachytherapy are that, unlike surgery, it does not allow a detailed pathological review to be performed, therefore leading to undertreatment of patients with microinvasive disease.					24 a previous hysterectomy, predominantly for CIN (n 20) or cervical or endometrial cancer (n 3 and n 1, respectively)			all of them							33 months (2–452 months)
Bogani [115]	2018	Retrospective	204	VaIN2/3	Ablative Laser 169, Excisional Laser 35	Median 49 (20-80). Ablative 48 (20-80), Excisional 53 (30-78)	Ablative arm 15.9%, excisional arm 11.4%	Ablative arm 5.9%, excisional arm 0%	Ablative Laser treatment	Ablative arm 20.7% (35), Excisional arm 20% (7)	Excisional Laser Treatment	To investigate the long-term effectiveness of LASER treatment in women affected by high-grade vaginal intra-epithelial neoplasia		Ablative arm 21.9%, excisional arm 17.1%	Ablative arm 65 (6-120), Excisional arm 57 (12-120)	Overall 3.4% (7, 2 vaginal cancer, 3 cervical cancer, 2 vulvar cancer): Ablative arm 3.5% (6), Excisional arm 2.8% (1). Risk of invasive vaginal cancer is 1%.	Median 42 (38–48)			Overall 20% (41): Ablative arm 20.7% (35), Excisional arm 17.1% (6)		Overall median 65 (6-120): Ablative arm recurrence free interval 55 (5-120), Excisional arm recurrence free interval 52 (6-120)	Persistent HPV infection
Bogani [155]	2019	Retrospective	117	VaIN2/3		56.3	12.8% (15)		35% (41) laser , 3.4% (4) surgical, 61.6% (72) medical treatments			To report outcomes of women presenting with recurrent high-grade vaginal intra-epithelial neoplasia.		20.5 (24)	72.3 (39.5)				7.7% (9) cancers arising in the lower genital tract: vaginal cancer (n=2), cervical cancer (n=3), vulvar cancer (n=2), and anal cancer (n=2).		Medical 18.8% (22), Laser 81.2% (95)	20 (5–42). Primary laser treatment recurrent was 20 (5–42); while, median time primary medical treatment and recurrent high-grade VaIN was 13 (3–56)	primary laser treatment was independently associated with a slightly risk of developing second recurrence and persistent infection from HPV 16 or 18	related to the single centre, retrospective study design represent main weaknesses of the present study.	HPV 16/18 n:12 (10.3).Other HR HPV :14 (11.9)	34.1% (40)			17.9% (21)
Bogani [156]	2017	Retrospective	77	VaIN2/3	VaIN 2 19.5% (15), VaIN 3 80.5% (62)	54 (26–78)	19.5% (15)	11.7% (9)	topical agents (e.g., flurouracil, Imiquimod) and carbon dioxide (CO2) LASER ablation.			To identify predictors for recurrence and risk factor for developing genital cancers after primary treatment for vaginal HSIL			69.3(+/- 33.0)		HSIL treatment and HPV-related gynecological cancers diagnosis was 40 (range, 36–50) months.		5% (4). Vulvar carcinoma (n = 1), vaginal carcinoma in a patients with prior hysterectomy for cervical dysplasia (n = 1) and surgically managed early stage cervical carcinoma (n = 2)	10.3% (8)			pretreatment HPV-31 infection and persistence of HPV infection after treatment.CO2 LASER ablation experienced a trend toward lower risk of recurrence	Additionally our data underline that, although no variable predicts for the occurrence of HPV-related gynecological cancers, HPV persistence after treatment and history of HIV infection are associated with a trend toward highest risk of developing invasive tumors. The inherent biases of the single center, retrospective study design are the main weaknesses of the present study. "we observed that p…	60 (77.9%) ,HPV-16 18 (23.3%), HPV 18 ;16 (20.7%), HPV 31 11 (14.2%) and HPV 33 4 (5.2%)	10.4% (8)			22.1% (17)
Boonlikit [12]	2010	Retrospective	68	VaIN1/2/3	44.1% (30) HPV/VAIN1, 7.4% (5) VAIN2, 42.6% (29) had VAIN3. Two patients were histologically diagnosed as having VAIN3 with early stromal invasion.	50.85 (22–80, SD 13.17)	5.9% (4)	7.4% (5) pelvic radiotherapy, positive anti-HIV test 2.9% (2)				To analyze the clinical features and colpohistology of women with vaginal intraepithelial neoplasia (VAIN)		29.4% (20)			2 years later 2 of them squamos cell carcinoma		5.2% (3)	51.7% (15)				VAIN grade less than 3 are still at risk of malignant transformation.As shown in the present study, one patient with VAIN2 later developed invasive vaginal carcinoma.acetowhite epithelium, punctation and mosaic vascular pattern were observed more frequently in high-grade VAIN than low-grade VAIN					54.4% (37) , The mean time elapsed between hysterectomy and diagnosis of VAIN was 29.7 months (range: 0–243).Simple hysterectomy (type I) 31 (%45.6) Radical hysterectomy (type III) 6 (%8.8			86.8% (59)	None 6 (8.8) Negative for intraepithelial lesions or malignancy 5 (7.3) ASC-US 5 (7.3) ASC-H 5 (7.3) LSIL 14 (20.6) HSIL 19 (27.9) Positive for malignancy 14 (20.6)					The result revealed that the acetowhite lesion and vascular punctation pattern were significantly associated with the presence of high-grade VAIN.acetowhite epithelium, punctation and mosaic vascular pattern were observed more frequently in high-grade VAIN than low-grade VAIN.discovered that all of the mosaic lesions were found in VAIN3, including in one patient with early stromal invasion.
Boonlikit [157]	2022	Retrospective	104	VaIn2/3	21.1% (22) VaIN2, 78.8% (82) VaIN3	50.82 (22-78, SD 13.4)	1% (3)	6.7% (7)	17.3% (18) Observation, 7.7% (8) Topical treatment, 31.7% (33) Laser vaporization, 7.7% (8) Electrosurgical ablation, 14.4% (15) Electrosurgical excision, 16.3% (17) Knife excision, 4.8% Radiation, 9.6% (10) Combined treatment			﻿To study outcomes after treatment in patients with high-grade VAIN, to describe the results, and timings of recurrence and to deter- mine the factors affecting recurrence among patients with high-grade VAIN			10.8 (0.3-82.5)					Overall 50%, 33.2IDR% per year. 65.4% Observation, 70% Topical treatment, 38% Laser vaporization, 22.6% Electrosurgical ablation, 43.1% Electrosurgical excision, 18.5% Knife excision, 0% Radiation, IDR%/year		OVERALL MEDIAN 23.6 (14.2-33). 16.2 Observation, 18.8 Topical treatment, 26.5 Laser vaporization, >35.8 Electrosurgical ablation, 6.6 Electrosurgical excision, 39.8 Knife excision, >57.3 Radiation	History of radiation therapy						64.4% (67)		35.5% (37)
Bradbury [141]	2019	Retrospective	87	VaIN1/2/3	VAIN 1 34.5% (30), VAIN 2–3 65.5% (57)	53 (27–86)	35 women (40.7%)	25.3% (22)				To review the clinical presentation, management, and survival outcomes of VAIN in this group ofwomen		33.3% (29)	73 (12–263)		68 (19–190)		3.4% (3) All 3 women had received a treatment for VAIN 2–3 and were HIV negative	44.8% (39)			persistence of HPV infection .no differences in HIV-positive and HIV-negative	Vaginal intraepithelial neoplasia can develop many years after the diagnosis of HIV or the start of an antiretroviral treatment with a median time of 8 to 14 years.this did not seem to be influenced by the HIV status at diagnosis, despite the HIV-positive group having a history of CIN and cervical cancer more often compared with the HIV-negative group.HIV-positive women are at an increased risk o…	74 HPV infection (85%), 64 were positive for high-risk subtypes (86.5%) with HPV 16 being the most frequent (65.6%)	0.77			60% (52)		32.0% (48)	0.8				3.4%
Buck [100]	2003	Retrospective	56	VaIn1/2/3	VAIN 1 (33/37 patients), VAIN 2 (3/37 patients), and VAIN 3 (1/37 patients).	Median 20 (18-26)			Imiquimod 5%	none		the advantages of a very low dosing regimen of imiquimod 5% cream in the treatment of VAIN are its simplicity of use, its high degree of effectiveness after a short treatment course, the relative absence of associated adverse events, and the high rate of sustained clearance. Although our patients tolerated well the vaginal application of imiquimod 5% cream, clinicians using this treatment regimen…			6					2/26(%7.6)				Imiquimod therefore was associated with a very high rate (92%) of remaining clear of VAIN for those patients who could be followed up for at least 6 months. !! most patients had low-grade VAIN.!! the advantages of a very low dosing regimen of imiquimod 5% cream in the treatment of VAIN are its simplicity of use, its high degree of effectiveness after a short treatment course, the relative absence…							31 patients were diagnosed with CIN (26 with CIN 1, and 5 with CIN 2).			(88%) , 36 of 42 patients (86%).36 of 56 patients (64%) achieved clearance of vaginal lesions after the first course of treatment.
Chai [72]	2020	Retrospective	114	VaIN2/3		57 (21–85). 21 were premenopausal and 93 were postmenopausal.	3.5% (4)	28.1% (32) pelvic radiotherapy	Vaginal stripping			To review effectiveness of vaginal stripping (local excision procedure) as a treatment for high-grade VAIN	86.0% (95)		76 (0 months–19.3 years)				6.3% (7/111)	Overall 7.2% (7). Three (2.7%) women had recurrences graded as VAIN 1, four women (3.6%) had recurrences graded as VAIN 2–3	Twentythree of these patients underwent repeat treatment, including 19 women who underwent repeat vaginal stripping due to persistent disease or recurrence, two women underwent topical imiquimod treatment and laser treatment, respectively		Previous hysterectomy	the definition of residual disease or recurrence varies in different studies in the literature. The follow-up duration may also affect the recurrence rate.		18.9% (21)			54.4% (62)	18.9%
Chen [95]	2016	Retrospective	184	VaIn1/2/3	132 (71.73 %) synchronously with cervical.disease, 19 (10.33 %) cases of VAIN occurred after PREVİOUS TREATMENT CIN (13/7.06 %) or cervical cancer (6/3.27 %). 33 (17.94 %) patients with VAIN were diagnosed without any cervical neoplasia before or concomitant.	Mean 48.30 ± 11.58.Mean VAIN1 46.17 ± 10.94, mean VAIN2/3 45.86 ± 10.77									5-77				3.2 % of all squamous cervical cancer patients (48/1506).					All these data showed that electrocoagulation might be a good choice in therapy of VAIN.But a high degree of surveillance is also necessary for patients with this condition because of continuous or re infection of HPV and relapsing of disease.We are not sure about the natural history of VAIN1. If the disease has the similar progress as CIN1, observation should also be used especially in younger p…	93.55 % (29/31).. (87.5 % in VAIN1 and 96.87 % in VAIN2/3)								NILM 7 ASC-US 13 ASC-H 5 LSIL 12 HSIL 6	the primary remission rate of electrofulgration with focal resection in VAIN treatment was 87.62 %, except for recurrence of disease and continuous HPV infection cases.
Cho [119]	2021	Retrospective	389	VaIn1/2/3	≤VaIN 1 (n = 331) VaIN 2/3 (n = 58) VaIN 2 = 37; VaIN 3 = 16; carcinoma in situ = 3; squamous carcinoma = 2)	VaIN1 56 ± 11.09, VaIN2/3 55 ± 9.82			topical imiquimod (n = 4, 6.9%), laser ablation (n = 38, 65.5%), brachytherapy (n = 7, 12.1%), or vaginectomy (n = 4, 6.9%)			To identify high- risk HPV (hrHPV) genotypes associated with high- grade vaginal intraepithelial neoplasia (VaIN), and evaluate the efficacy of various treat- ments for high- grade VaIN												hrHPV infection ,abnormal cytology , HPV31 were independent risk factors for high-grade VaIN.The present study found that hrHPV infection was highly associated with high-grade VaIN. HPV16 was the predominant type found in high-grade VaIN, and women infected with HPV16 and HPV31 had, respectively, a five-and fourfold greater risk of high-grade VaIN as compared with infection with other HPV types. …	HPV positivity of 98.3% . vaın 1 :251 (75.8) vaın 2/3: 57 (98.3)	30/55 (54.5)			vaın 1 144 (43.5) vaın 2/3 31 (53.4)			1	van 1 vaın 2/3 Normal 48 (14.5) 4 (6.9) ASCUS 100 (30.2) 8 (13.8) LSIL 130 (39.3) 20 (34.5) ASC-H 35 (10.6) 3 (5.2) HSIL 16 (4.8) 23 (39.6) AGC 2 (0.6) 0 (0)	Women who underwent primary laser therapy, brachytherapy, or vaginectomy experienced high rates of pathologic remission (73.7%, 71.4%, and 100%, respectively) and similar rates of hrHPV clearance (52.6%, 57.1%, and 50.0%,
Coutinho [120]	2014	Retrospective	23	VaIN2/3	15 VaIN 3 (65%) and 8 VaIN2 (35%).	57 ± 10 (40-74)	14% (2)	17% (4)	Laser ablation Loop / laser excision Colpectomy			To determine possible risk factors for development and progression of VaIN and to assess the most effective management procedure		4.3% (1/23)	35 (6-120)	13% (3)			13% (3/23)	9% (2)			Immunossupression, HR-HPV infection, associated cervical neoplasia – seem to have some influence in worse outcomes after treatment.	hysterectomy and diagnosis of VaIN was on average 12.7 years (ranging from 10 months to 33 years).In spite of the limited size of the no-treatment group in this study, the observed progression rate of 50%, compared with a rate of 9.5% in the treatment group advises against expectant management in high grade VaIN.None of the different treatment options appeared to be more effective than the others…	80% (4/5)				74% (17)		26% (6/23)	1	lsıl 4 ,hsıl 6 , scc 5	61% (14)				most frequently white epithelium (n=12), punctuation (n=9), mosaic (n=4) and atypical vessels (n=3).
Diakomanolis [97]	2002	Retrospective	52	VaIN2/3	Laser ablation 53.8% (28) Surgical excision 46.2% (24)	Laser ablation group 46.1 (19–68) , upper vaginectomy group 50.8 (35–68)			Laser ablation, upper vaginectomy				19 cases laser group, while 4 surgical excision group						4% (2/52)	57% (8/14) laser ablation andsurgical excision(6/14, 43%) .	laser ablatation and surgical excision		multifocality	In the laser ablation group cure was achieved in 68% of our cases.upper vaginectomy group the cure rate was 80%..By analyzing the results of our study, we can see that VAIN in the upper vagina of women who have undergone hysterectomy should be excised along with the vaginal cuff scar.In conclusion, on the basis of our results and the review of the literature, patient selection and operator skill …					71% (37)		15 patients (33%) CIN.			68% was achieved in the laser group, while a cure rate of 80% was observed in the surgical excision group
Dodge [27]	2001	Retrospective	121	VaIN1/2/3	VAIN I 33% (40), VAIN II 46% (55), VAIN III 21% (26)	35 +/- 17 (16-84)	41% (45)	Radiation therapy 5% (6),Human immunodeficiency virus 1% (1)	Follow-up cytology 24 (20%) 5-Fluorouracil 23 (19%) Laser 58 (48%) Partial vaginectomy 16 (13%)			To describe the clinical features, results of treatment, and factors affecting recurrence among patients with VAIN		61% (67)	23 (1–136)				2% (2)	33% (30/103). Recurrences among patients with VAIN I, II, and III were %29, %30, and 47%, respectively	Fifteen of the 30 patients who had VAIN recurrence had no treatment at the time of their initial diagnosis (13 had VAIN I and 2 had VAIN II).During the period of follow-up 7 (8%) patients had two recurrences and 5 (5%) had three recurrences		multifocality and the method of treatment significantly affected the risk of recurrence.The two significant factors, multifocality and the method of treatment, were then assessed in a multivariate model to test for joint main and interaction effects; however, there was no evidence of interaction based upon a stratified Mantel Haenszel analysis.	partial vaginectomy had the lowest and 5-FU had the highest recurrences.(0 and 59%).laser ablation recurrence rate of 38%.We found that the grade of VAIN did not influence the risk for recurrence.5-FU is an excellent choice for multifocal VAIN lesions and could also be used either prior to or following other treatment modalities to decrease the chances of recurrences.VAIN was common among women w…					23% (28)		65% (60/93)	78% (94)						punctation (14%) and mosaicism (2%).
Fiascone [103]	2017	Retrospective	104	VaIN2/3	47 5-fluorouracil, 35 excision, and 22 laser ablation.	Mean 50.1 (18–83)	17.3% (18/104)	3.8% (4/104)	5-fluorouracil, excision, and laser ablation.			To examine success rates of 5-fluorouracil, excision, and laser ablation as the initial and secondary management strategies for women with high-grade vaginal intraepithelial neoplasi			5-FU 18 (4–92), Excision 38 (1–129), Laser Ablation 65.5 (7–240).					38% (40)	Among the cohort of 47 patients treated initially with intravaginal 5-fluoonly nine (19%) ever went on to undergo excision or laser ablation.rouracil,	18.9		It should be noted that follow-up times were different among the three initial treatment modalities, which, if anything, might overestimate the success rate of 5-fluorouracil because this group had the shortest follow-up. One particular limitation in interpreting our data is that the median follow-up for patients treated with 5-fluorouracil was 18 months, whereas the median time to recurrence in …	Positive for high-risk strains = 31 Positive for HPV 16 = 8 , Positive for HPV 18 =1				37.5% (39)					5-FU 74% (35), Excision 57% (20), Laser Ablation 41% (9)
Field [69]	2020	Retrospective	87	VaIN1/2/3	VaIN1 39% (34), VaIN2 40% (35), VaIN3 20% (18)	Median 44 (24-76). For those with VaIN1, the median age at diagnosis was 44.5 years, for VaIN2, it was 46 years, and for VaIN3, it was 41 years	25% (22)	0.48	Low Grade; Most women (86%) with low-grade disease were treated conservatively. High grade treatmen with laser.		low grade; treatment conservatively. High grade laser treatment.								1.3% (1/87)	14% (4) disease recurrence all of which were of low-grade. 21.9% (9/41) recurrence after laser	laser vaporatation	low grade; conservatively treatment 22 (21-56). High grade ; average length of follow-up after initial laser treatment 26 (6–72).		Although there remains controversy regarding optimal treatment and follow-up, results from our study suggest continued surveillance of low-grade and potentially some high-grade lesions may be safe, with a high rate of spontaneous regression. For high-grade or persistent low-grade lesions, initial treatment with laser vaporization is safe and effective. However, there is a risk of recurrence or pr…					14% (12)					low grade conservatively treatment 83% remission rate		low grade ;progression to high-grade disease at the 6-month check, and this was successfully treated with local excision.High grade ,4/6 patients with regression .2 patient no visible disease.	65% abnormal citology
Graham [112]	2007	Retrospective	22	VaIN3		Median 56 (37–71)	81.8% (18)		Medium dose rate Intracavitary Brachytherapy Selectron was the method of choice, typically 48 Gy prescribed to point Z (located 0.5 cm lateral to ovoid surface) over two insertions 1 week apart.	Laser 13.6% (3), Surgery 4.5% (1)		To assess the outcome of VAIN 3 treated by brachytherapy at a single institution over a 20-year period			77 (32–220)				9.09% (2/22): one case of micro-invasive disease, and one case of invasive disease	13.6% (3/22)	whom was successfully treated by laser ablation while the other two went on to develop invasive or micro-invasive vaginal carcinoma.			There is very little in the literature regarding the outcome in terms of sexual function from such treatment. It would therefore have been valuable to accurately assess this form of toxicity but unfortunately this information was not reliably documented.The first failure consisted of a frank invasive carcinoma within the original treatment field which may have been related to dose inhomogeneity b…					The median time from hysterectomy to diagnosis of VAIN was 16 months (range 3–130 months)		91% (20/22)					Late progression was documented in one patient 14 years after initial treatment and was suspected in a further patient who succumbed to metastatic squamous cell carcinoma of uncertain origin 8 years later.		It has previously been recognized that the upper vagina can tolerate a higher radiation dose than the lower section which is at risk of urethral necrosis. Indeed, there were only a handful of cases of G1/G2 toxicity and one case of G3 toxicity to structures other than the vaginal mucosa. The treatment is therefore well tolerated with most of the adverse effects restricted to the vaginal wall. The…
Gunderson [28]	2013	Retrospective	163	VaIN1/2/3	23% (37) VaIN1, 37% (61) VaIN2, 35% (56) VaIN3	Median 50 (21-84)	0.35		Observation, Surgical therapy, Ablative procedures, Chemotherapy		grade of lesion on recurrence	To review a large cohort of patients with vaginal intraepithelial neoplasia (VAIN) and to analyze the epidemiology and outcomes with various treatment modalities		7	Median 18 (1-194)				15% (24)	71% of VaIN1, 53% VaIN2, 31% VaIN3					84.7% (61)				80% (129)		68.2%					median 17 VaIN1, 11 VaIN2, 11 VaIN3
Hodeib [70]	2016	Retrospective	42	VaIN2/3	23.8% (10) VaIN2, 76.2% (32) VaIN3	Median 58 (20-81)	23.8% (10)	7% (3)	31% (13) Surgery, 33% (14) Laser ablation, 19% (8) topical treatment, 10% (4) observation			To evaluate predictors of recurrent disease and describe the risk of progression to carcinoma			Median 45 (9-195)	12% (5)	64 (30-101)		3 early stage cervical cancer	Overall 48% (20): excision 38%, laser ablation 33%, topical agents 19%, observation 10%		17.4 (7-78)		No specific primary treatment was significantly more effective in preventing recurrence.	90% (34)			Immunosuppression, smoking and prior history of CIN would be expected to contribute to recurrence and progression	43% (18)		35						Patients with VAIN II–III are at high risk of recurrence and progression
Indermaur [75]	2005	Retrospective	105	VaIN2/3		Mean 58 (28-85)		0.95% (1)	Upper vaginectomy	0.34		To evaluate the use of upper vaginectomy for the treatment of vaginal intraepithelial neoplasia			Mean 25 (4-90)	1.92% (1/52)	2		11.4% (13)	12% (6/52)				Follow-up data available only on 52/105 patients, no data about margin status or HPV positivity			RT		99.05% (104: 44 for cervical neoplasia, 18 for cervical cancer, 1 for endometrial cancer, 32 for benign reason, 10 unknown)				6,52% (3/46) abnormal pap smears during follow-up	88% (46/52)
Jentschke [86]	2016	Retrospective	65	VaIn1/2/3	VaIN1 31%, VaIN2 28%, VaIN3 35%	Mean 61 (32–89)			CO2 laser vaporization 71%, Local excision 9%, Partial colpectomy 2%, Complete colpectomy 6%, Wait and see (under close follow-up) 9%			To characterize the clinical presentation and outcome of patients with vaginal intraepithelial neoplasia		0.42		1.54% (1/65)	22		4.61% (3/65)	57% (37/53)		Mean 12.3 (2–64)	HR-HPV positivity	Follow-up data of 18 % of the included women are missing	71% HR-HPV, 3% LR-HPV			HR-HPV positivity	0.66		0.32		LSIL 51 %, HSIL 22 %
Kim [64]	2018	Retrospective	576	VaIN1/2/3	VaIN1 31.1% (179), VaIN2 45.3% (261), VaIN3 23.6% (136)	Mean 50.3 (20-81)			Observation 10.9% (63), Topical agent 9.4% (54), Laser ablation 20.8% (120), Laser with topical agent 46.2% (266), Excision 10.8% (62), Radiotherapy 0.3% (2)			To evaluate the clinical outcomes of vaginal intraepithelial neoplasia (VAIN) and to assess the risk of recurrence and progression to invasive vaginal carcinoma		52.1%	Mean 44.6 (2.7-187.5)	3.2% (4) of VaIN3	Median 21.4 (5-44.8)			Overall 16.9% (71): in VaIN2+ observation 46.2%, topical management 62.5%, laser ablation 26.4%, excision 32.7%, radiotherapy 0%			High-risk HPV positivity, Treatment other than laser or excision		HR HPV 84.9% (444/523)				42.4% (244): 48.4% for leiomyoma or adenomyosis, 20.1% for cervical dysplasia, 20.5% for cervical cancer, 7.8% for and uterine cancer	13.8% (71)	39.5% (131)	VAIN lesions were detected in the upper third of vagina (96.9%)		81.6% (421)		4.7% (24/516)
Kim [158]	2009	Retrospective	68	VaIn1/2/3	VaIN1 35.3% (24), VaIN2 24.5% (18), VaIN3 40.2% (26)	Median 48 (32–74)			CO2 laser vaporization			To investigate risk factors for recurrence of vaginal intraepithelial neoplasia (VAIN) in the vaginal vault after laser vaporization		0	Median 33 (10–115)					26.5% (18/68)	CO2 Laser vaporization (16/18)	Median 8.5 (3–13)	Age (</=48 years) and VAIN3 in the vaginal vault before laser vaporization		HR-HPV 66.2% (45)				100% (17 for cervical cancer, 43 for cervical intraepithelial neoplasia, 5 for leyomioma, 3 for endometrial polyp)
Kim [159]	2022	Retrospective	36	VaIn1/2/3 and Invasive cancer	38% (13) VaIN1, 18% (6) VaIN2, 44% (15) VaIN3, 2 invasive cancer	57.42 (SD 11.74)			61.8% laser vaporization, 5.9% vaginal resection, 32.3% observation			﻿To identify the risk factors for recurrenT VaIN1+ and to evaluate the efficacy of laser vaporization in patients who underwent hysterectomy for the treatment of cervical intraepithelial neoplasia	25% (9)							41.2% (14)		128.7 in laser vaporization, 41.8 observation	Observation group
Kirschner [160]	2013	Retrospective	201	Vaginal Melanoma		median 68 (28-100)			Surgical excision alone 43,3%, RT alone 14,9%, Surgical excision + RT 26,4%, No surgery or radiation 9.5%, Unknown 4.5% + 34.8% lymphadenectomy	Surgery alone 87 (43.3) Radiation alone 30 (14.9) Surgery + radiation 53 (26.4)		To describe the characteristics of primary vaginal melanoma patients and to determine the outcome from the treatment approaches			Median 14 (0-164,4)			2years OS: 24%, 5years OS: 15%										Age at diagnosis, FIGO stage IVB disease, involved lymph nodes, and treatment without surgery were all associated with worse OS
Lin [161]	2005	Prospective	28	VaIn1/2/3	VAIN1 39% (11), VAIN2 18% (5), VAIN3 43% (12)	Mean 59 (41–78)			Intravaginal 50% TCA once weekly for 1–4 weeks			To evaluate the therapeutic effect of trichloroacetic acid (TCA) for vaginal intraepithelial neoplasia (VaIN) after hysterectomy and to identify factors affecting persistence/recurrence.			Median 23 (12-30)	0					50% TCA topically		Severity of VaIN	Small cohort of patients, no stratification of risk between VaIN2 and VaIN3					100%: 39% (11) for cervical carcinoma, 47% (13) for CIN3, 14% (4) for bening disease	28.6% (8)				71.4% (20): 100% (11) in VaIN1, 53% (9) in VaIN2/3
Luyten [76]	2014	Retrospective	33	VaIN2/3		Mean 61.5 (46-82)	21.1%		Laser-skinning colpectomy			To analyze the efficacy of colposcopic-guided laser-skinning colpectomy to treat extended high-grade vaginal intraepithelial neoplasia (VaIN)	0	51.5% (17)	Median 26.5 (12–104) for patients with follow up >12 months; 3-9 for patients with follow up <12 months				30.3% (10): 9 microinvasive squamous cell carcinoma, 1 vaginal carcinoma	13% (3/23) for patients with >12 months follow up; 20% (2/10) for patients with <12 months follow up	Laser vaporization			Follow-up data available on 23/33	100% (16/16 available)	31.2% (5/16) at 6 to 24 months after operation; all HPV negative patients remained disease free			88% (29): 42.5% (14) for bening disease, 45.5% (15) for neoplasia					87% (20/23) for patients with >12 months follow up; 80% (8/10) for patients with <12 months follow up
Massad [82]	2008	Retrospective	36	VaIn1/2/3	VaIN1 49% (17), VaIN2 22% (8), VaIN3 31% (11)	Median 53 (19-80)	36% (13)		VaIN1: 71% (20) observation, 23.53% loop excision, 5.88% CO2 laser vaporization; VAIN2: 12.5% observation, 37.5% laser ablation, 50% loop excision; VAIN3: 54.54% laser ablation, 45.45% loop excision			To describe presenting characteristics and outcomes after a diagnosis of VaIN		47% (17)	Median 20 (7-44)	0				29% (10/34)	Loop excision			Results reported in unclear way					69% (25): 50% (18) for benign disease, 19% (7) for neoplasia	VAIN1 29.4% (4/17): untreated 33.33% (4/12), loop excision 0% (0/4), CO2 laser ablation 100% (1/1); VAIN2 12.5% (1/8): untreated 0% (0/1), laser ablation 33.3% (1/3), loop excision 0% (0/4); VAIN3 36% (4/11): laser ablation 16.66% (1/6), loop excision 60% (3/5)				VAIN1 untreated 47%, VAIN1 loop excision 100%, VAIN2 laser ablation 33.3%, VAIN2 loop excision 100%, VAIN3 laser ablation 83.33%, VAIN3 loop excision 20%		VaIN1 untrated: 0%, VaIN2 0%
Matsuo [79]	2009	Retrospective	92	VaIn1/2/3	Low grade VaIN 66.3% (61), High grade VaIN 33.7% (31, VaIN2 17, VaIN3 13)	Mean 45.4±17.3	31.5%	5.4%	Ultrasonic surgical aspiration (USA)	15.2%		To determine the safety and efficacy of ultrasonic surgical aspiration (USA) in the treatment of vaginal intraepithelial neoplasia (VAIN)			Median 54 (45.6–62.4)	0				19.6% (18/92)			VAIN2/3						53.3% (49)							0
Murta [105]	2005	Retrospective	33	VaIn1/2/3	VaIN1 24.24% (8), VaIN2 39.39% (13), VaIN3 33.33% (11), No information 3.04% (1)	Mean 50.32±11.5 (26-77)	51.5%		5-FU 51.61% (16/31), Surgery 22.58% (8/31), RT 9.68% (3/31), alpha-IFN 9.68% (3/31), observation 6.45% (2/31)			To study the clinical-therapeutic characteristics of patients with VAIN		12.5%															69.7% (23, 10 for CIN, 10 for invasive cervical cancer, 2 for uterine myoma, 1 without information)	9% (2/22): surgery: 14.28% (1), RT: 33.3% (1)				5-FU: 62.5%, Surgery: 85.7%, RT: 66.6%, alpha-IFN: 66.6%, observation: 66.6%
Perrotta [88]	2013	Retrospective	21	VaIN2/3	VaIN2 23.8% (5), VaIN3 76.2% (16)	Mean 51.38 (26-85)		4.8% (1)	CO2 Laser vaporization			To analyze its clinicopathologic characteristics, diagnostic methodology, and therapeutic results obtained with the use of CO2 laser vaporization		19.04% (4)	Median 25 (12-78)	4.8% (1)	18			14.28%	CO2 Laser vaporization	Mean 8.33							52.3% (11, 8 for cervical HSIL, 1 for invasive cervical cancer and 2 for bening reason)					86% (CI 95% 63.7-97%)
Ratnavelu [29]	2013	Retrospective	100	VaIN2/3		Median 50 (22-83)	44% (44)	4% (4)	69% (69) primary treatment: 1.5% (1) medical, 31.9% (22) Ablative, 66.6% (46) excisional (4 abdominal, 42 vaginal); 31% (31) surveillance			To determine the role of conservative management in high-grade vaginal intraepithelial neoplasia (HG VaIN)		66% (66, 56 non-vaginal lower genital tract preinvasive lesion and 10 invasive cancer)		3% (3, all in primary treatment group)	Median 59 (8-249)			15% (7) of remission patients in primary treatment arm and 32% (22) recurred within 12 months		Median 29 (15-214) for patients in remission							48% (48, 37 for cervical HSIL, 7 for cervical cancer, 4 for bening disease)					68% (47)
Rhodes [107]	2014	Retrospective	83	VaIN2/3		Mean 54.3 (SD 12.9, 17-92), median 53	44.6% (37)	7.2% (6)	48.2% (40) intravaginal estrogen, 38.6% (32) intravaginal estrogen+other treatment (CO2 laser ablation, topical 5-fluorouracil, wide local excision, loop electrosurgical excision procedure, and vaginectomy), 8.4% other treatment without estrogen, 4.8% (4) no treatment			To determine the outcomes of women treated for vaginal intraepithelial neoplasia grade 2/3 (VaIN 2/3) with intravaginal estrogen		63.9% (53)	Mean 47.6 (SD 31, 7-43), median 43	2.4% (3)				3.6% (3)					HR HPV 48.2% (40)				88% (73)	persistence 6% (5)				90% for intravaginal estrogen only, 81.3% for intravaginal estrogen with other treatment modalities, 71.4% other treatment modalities without intravaginal estrogen
Song [111]	2014	Retrospective	34	VaIN1/2/3	17.6% (6) VaIN1, 17.6% (6) VaIN2, 38.3% (13), 26.5% (9) no biopsy	Median 53 (33-71)			High-dose rate intracavitary brachytherapy (HDR-ICR) 40Gy in 8 fractions during the periods of 4 weeks			To assess the effectiveness of high-dose rate intracavitary brachytherapy (HDR-ICR) in patients with VAIN or carcinoma in situ (CIS) of the vagina after hysterec- tomy			Median 48 (4-122)	0				6.7% (2)									100%: 38.2% (13) for CIN, 26.5% (9) for cervical cancer, 35.3% (12) for benign disease	6.7% (2)				88.2%
Sopracordevole [17]	2016	Retrospective	205	VaIN2/3	VaIN2 68.3% (140), VaIN 3 31.7% (65)	Mean 46 (SD 13.7, 19-78)	25.8% (42/163 - n of patient with available data on smoking history)	6.8%	Ablative procedures 58.5% (CO2-laser ablation, electrofulguration, radiotherapy, photodynamic therapy – PDT – or topic 5-FU)		Excisional procedures 41.5% (CO2-laser excision or CO2-laser skinning colpectomy, radio-frequency excision, cold-knife local excision or traditional cold-knife upper colpectomy, with vaginal or abdominal access)	To analyze the women with high grade vaginal intraepithelial neoplasia (HG-VaIN), in order to identify a subset of women at higher risk of progression to invasive vaginal cancer			Mean 57 (4-254)	5.8% (12)	Mean 54.6 (4-146)						Previous hysterectomy for CIN/SCC, VaIN3 on biopsy
Sopracordevole [84]	2020	Retrospective	226	VaIN2/3	VaIN2 65.9% (149), VaIN3 34.1% (77)	Mean 46 (18-78, SD 13.6)	28.3%	5.3%	Ablative procedures 51.3% (116): 74.1% (86) CO2 laser ablations, 25.9% (30) electrofulgurations		Excisional procedures 48.7% (110): 60.9% (67) CO2 laser excisions, 32.7% (36) radiofrequency excisions, 6.4% (7) cold-knife excisions	To evaluate the different surgical approaches for women with high-grade vaginal intraepithelial neoplasia (HG-VaIN)		Overall 62.8%, Ablative arm 56.4%, excisional arm 69%	Mean 42.8 (6-210)	4.1% (9): 2 in ablative arm and 7 in excisional arm	Mean 61 (18-144)		5.5%	17.9% (29/162 included).		27.3 (SD 17.2)	Previous hysterectomy for HPV-related disease and high-grade referral cytology					VaIN3 at presentation and women with previous hysterectomy for HPV related disease	29.2% (66): 44 for CIN/carcinoma in situ, 22 for benign disease	22.3% (49)
Sopracordevole [162]	2016	Retrospective	86	VaIN2/3	ON BIOPSY: 54.7% (47) VaIN2, 45.3% (39) VaIN3	Mean 47.5 (SD 13.5, 25-78)	24.4% (21)	2.3% (2)	Excisional treatment: 93% (80) CO2-laser excision ofthe vaginal walls or CO2-laser skinning colpectomy of the vaginal vault, 1.2% (1) radio-frequency excision, 5.8% (5) cold-knife upper colpectomy			To analyze women treated with excisional procedures for vaginal high-grade squamous intraepithelial lesions (HSILs). The histopathological upgrading of the lesions previously detected on vaginal biopsy and the presence of occult invasive vaginal cancer in the specimens excised were investigated, to identify a higher risk subset of women		50% (43)					4.7% (4)										38.4% (33): 24 for CIN/CIS/invasive cancer, 9 for benign disease
Su [93]	2022	Retrospective	48	VaIN+CIN					5-ALA-PDT			﻿To evaluate clinical efficacy and safety of 5-ALA PDT for cervical intraepithelial neoplasia with vaginal intraepithelial neoplasia (CIN & VAIN)														HPV clearance 46.34-60.98% at 3 and 12 months								CR 88.64% (39/44)
Tainio [101]	2016	RCT	30	VaIN2/3	33.3% (10) Imiquimod, 33.3% (10) Laser vaporization, 33.3% (10) expectant management. 44.1% (30) HPV/VAIN1, 7.4% (5) VAIN2, 42.6% (29) had VAIN3. Two patients were histologically diagnosed as having VAIN3 with early stromal invasion.	Imiquimod arm median 49.5 (35-67), Laser arm median 54.5 (36-82), Expectant management arm median 52.5 (31-81)	Imiquimod arm 30% (3), Laser arm 10% (1), Expectant management arm 30% (3)	Imiquimod arm 10% (1), Laser arm 0% (0), Expectant management arm 20% (2)				To evaluate the efficacy and tolerability of vaginally administered imiquimod in comparison with laser vaporisation and expectant management of high-grade VAIN			4	0									HR HPV Imiquimod arm 100% (8), Laser arm 78% (7), Expectant management arm 56% (5)	Imiquimod arm 38% (3), Laser arm 67% (6), Expectant management arm 50% (3)			Imiquimod arm 40% (4), Laser arm 30% (3), Expectant management arm 40% (4)	Imiquimod arm 20% (2), Laser arm 0%, Expectant management arm 30% (3)				Imiquimod arm 70% (7), Laser arm 90% (9), Expectant management arm 40% (4)
Terzakis [83]	2010	Retrospective	23	VaIN1/2/3	17.39% (4) VaIN1, 39.13% (9) VaIN2, 43.48% (10) VaIN3	Median 55 (23-80)		0	LEEP			To evaluate the therapeutic effectiveness of the loop electrosurgical excision procedure (LEEP) in Greek patients with vaginal intraepithelial neoplasia (VAIN)			Median 34.6 (16-60)	0				Recurrence at 12 months 13.04%: VaIN1 0% (0), VaIN2 11.11% (1), VaIN3 20% (2). Recurrence at 24 months 25%: VaIN1 0% (0), VaIN2 16.67% (1), VaIN3 37.5% (3).														Complete response rate at 12 months 86.96%: VaIN1 100% (4), VaIN2 88.89% (8), VaIN3 80% (8). Complete response rate at 24 months 75%: VaIN1 100% (2), VaIN2 83.33% (5), VaIN3 62.5% (5).
Von Gruenigen [116]	2007	Prospective	96	VAIN 1-3 and CIS, VIN 1-3 and CIS	CO2 laser vaporization 51 (27 VAIN), ultrasonic surgical aspiration (usa) 45 (25 VAIN)	Mean overall 48.5 (18-82): mean laser arm 48.2 (SD 1.9), mean age usa 48.9 (SD 2.0)	Laser arm 39% (20) USA arm 47% (21)	Laser arm 6% (3), USA arm 4% (2)	CO2 laser vaporization	53% of all patients, laser arm 51%, usa arm 56% (VAIN+VIN)	Ultrasonic Surgical Aspiration (USA)	To compare pain, adverse effects and recurrence of dysplasia in patients with vaginal intraepithelial neoplasia or vulvar intraepithelial neoplasia prospectively treated by carbon dioxide laser or ultrasonic surgical aspiration		only vulva lesion, no vaginal lesions	12 months	0				Laser arm 25.5% (13), USA arm 24.4% (11). For VaIN 15.4% (8)			Younger age						Laser arm 65% (33), USA arm 56% (25)				All surveillance biopsies after surgery correlated with vaginal pap tests.	Laser arm 74.5% (38), USA arm 75.6% (34)
Wang [87]	2014	Retrospective	39	VaIN1/2/3	Group 1: 28 who had hysterectomy because of CIN, Group 2: 11 who had hysterectomy because of cervical cancer. 44.1% (30) HPV/VAIN1, 7.4% (5) VAIN2, 42.6% (29) had VAIN3. Two patients were histologically diagnosed as having VAIN3 with early stromal invasion.	Mean group 1 51.1 (43-62), mean group 2 48.7 (37 - 61)			CO2 laser vaporization			To evaluate the therapeutic effect of laser vaporization for vaginal intraepithelial		Group 1: 19 (57.1%) Group 2: 11 (100%)	Group 1: mean 27 (16-39) Group 2: mean 26.8 (12-37)	0 %				Recurrence after 2 laser treatments was 0%, after the first laser treatment there were 2 recurrences in Group 1 (11.1%)	Laser therapy	5 months	Severity of VAIN		HR HPV infection Group 1: 82.1% (23) Group 2: 100% (11)	Group 1: 19 (67.9%) Group 2: 11 (100%)		Severity of VAIN	100% (39: 28 for CIN, 11 for cervical cancer)	0% after 2 treatments, after 1 laser treatment Group 1: 8 (29%) Group 2: 11 (100%)	28 patients had hysterectomy because of CIN, 11 patients had hysterectomy because of cervical cancer	none reported	at the end of treatment 24 (85.7%) of Group 1 had normal cytology and 6 (54.5%) of group 2 as well. Group 1: 2 pat. had ASCUS, 2 pat. had LSIL. Group 2: 4 pat. Had ASCUS and 1 pat. Had LSIL)	complete regression after second laser treatment was 24 (86%) in group 1 and 6 (54.5%) in group 2		none reported
Wee [89]	2012	Retrospective	21	VaIn1/2/3	VAIN1 42.9% (9), VAIN2 42.9%(29), VAIN3 14.3% (3)	Mean 39.1 (21-63)			CO2 laser vaporization 57.1% (12) , conservative with follow up colposcopy and cytology evaluation 23.8.% (5), 5-fluorouracil 4,7% (1), surgical excision 4,7% (1), no treatment 9,4% (2)			To audit experience of the diagnosis and treatment of vaginal intraepithelial neoplasia			Mean 18.2					1	laser vaporization and imiquimod cream, then was diagnosed with HIV	6 months	none reported		13 (61.9%), 8 apt. With high risk HPV	not reported	not reported	not reported	28.6.% (6)	1 patient (HIV positive)	42.9% (9) had a history of CIN or cervical cancer	20/21	5 koilocytosis, 2 ASCUS, 9 CIN 1, 2 normal, 1 CIN 2, 1 VAIN 3, 1 HSIL	85.7% (18) at 6 months
Yalcin [90]	2003	Retrospective	24	VaIN2/3		Mean 49.2 (22-78)	33% (8)					To evaluate the effectiveness of CO2 laser ablation of vaginal intraepithelial neoplasia (VAIN) and to deﬁne prognostic factors		75% (18)	Mean 26.7 (4-80)	4.2% (1)	16			25% (6)	1 had laser ablation and then abdominal hysterectomy and upper vaginectomy; 2 pat. Had another laser vaporization; 1 pat. With local 5-fluorouracil cream; 1 pat. With 3 times of laser vaporization and then had upper vaginectomy because of persistence; 1 pat. had laser ablation and cryotherapy and then an upper vaginectomy because of persistence	Median 17 (12-27)					External beam and vaginal radiotherapy		25% (6)	25% (6)	33.3% (8)		91.7% (22) had abnormal PAP smears	70.8% (17)		4.2% (1)
Yao [114]	2020	Prospective	40	VaIN1	Co2 Laser 50% (20), Co2 Laser + 5-aminolevulinic acid photodynamic therapy (PDT) 50% (20)	Mean CO2 Laser arm 57.15 (50–66), PDT group 60.35 (54–71)			CO2 laser treatment was used, 13 patients in the CO2 laser treatment group received up to three laser treatments according to biopsy results		20% ALA gel was applied to the surface of the vaginal, lesions were then illuminated using a red-light after incubating for three hours in the dark. PDT treatments took place three times, with 1-week intervals. Eight patients in the CO2 laser with PDT group received one CO2 laser treatment and one course of PDT treatment.	To evaluate the clinical eﬃcacy and safety of5-aminolevulinic acidphotodynamic therapy(ALA-PDT) combined with a carbon dioxide laser (CO2 laser + PDT) versus CO2 laser for the treatment of low-grade vaginal intraepithelial neoplasms			CO2 Laser arm mean 13.55 (9-25), CO2 Laser+PDT arm mean 25.85 (11–120)	0				CO2 Laser arm 35%, CO2 Laser+PDT arm 15%					100% in both groups	CO2 Laser arm 75% after 1 year CO2 Laser+PDT arm 5% after 1 year			CO2 Laser arm 5, CO2 Laser+PDT arm 6	CO2 Laser arm 35%, CO2 Laser+PDT arm 15%	Laser: 7 pat. Had either CIN (3) or cervical cancer (3) or endometrial cancer (1) laser+PDT: CIN (6) and cervical cancer (4)			Complete remission CO2 Laser arm: 1 month (75%), 3 (70%), 6 (65%), 1 year (65%). CO2 Laser + PDT arm: 1 month (80%), 3 (85%), 6 (85%) and 1 year (85%)		1 from LSIL to HSIL in the CO2 Laser arm
Yu [118]	2021	Retrospective	118	VaIn1/2/3	VAIN1 30.5% (36), VAIN2 41.5% (49), VAIN3 28.0% (33)	Overall mean 49.81 (26-70), VAIN 1 49.78 years and VAIN 2+3 49.83 years			100 pat. Were included comparing treatments (18 were excluded because of clean margins after hysterectomy), 36 pat. Topical treatment, 29 pat. laser ablation , 20 pat. local excision, 10 observation alone, 5 radiotherapy	not reported	Topical treatment, laser ablation , local excision, observation alone, radiotherapy	To examine demographic and clinical characteristics and associated treatment outcomes of patients with VAIN	100 (?) because they excluded 18 with clean margins	16.9% of 118 pat.	29 (9-96 motnhs)	2 pat. Of 100 (2%)	34 months on one case and 5 months in the other case (median 19.5)	not reported	simultaneous OR earlier Cervical cancer 46.6% of 118	7% (7)	not reported	median VAIN 1 25 months, median VAIN 2+3 8 months	high risk HPV infection		HR HPV 71.2% (84)			VAIN 2 or higher, HPV high risk positivity	35.6% (42: 26 for cervical cancer, 8 for CIN)	10% (10)	82,2% (97): CIN 35.6%, Cervical cancer 46.6%		TCT: ASUS 32.2%,m HSIL 25.4%, LSIL 24.6.% of 118	78% (78)		5% (5: 3 VAIN and 2 vaginal cancers)
Zeligs [65]	2013	Retrospective	127	VaIn1/2/3	VAIN1: 59% (75), VAIN2+3 41% (52)	Mean 47.4 (SD 14.5)	32% (41)	2% (2)	various therapeutic modalities used included surgery (wide local excision or vaginec- tomy), laser ablation, topical 5-fluorouracil, estrogen, and Imiquimod. The two most common therapies used were laser ablation (27 patients [51%]) and surgery (12 patients [23%]).	no	for comparison patients who underwent no treatment were analyzed: 74 patients who received no treatment, 64 (87%) demonstrated normalization, seven (9%) demonstrated persistence, and three (4%) experienced recurrence of disease.	To evaluate the natural history of vaginal intraepithelial neoplasia (VAIN) and to identify risk factors for invasive vaginal carcinoma	not reported	not reported	34 months (12–169)	0				2% (3) of the natural history group		Median 17	A higher grade of vaginal dysplasia was significantly associated with a shorter time to normalization.						76% (96: 37 for history of cervical dysplasia or carcinoma)	9% (11)	61 patients (48%) had a history of cervical dysplasia 11 patients (9%) cervical cancer	none reported	not roported	Overall 89% (113). Treatment group 49 (92%) Natural history group 64 (87%)	Median time to normalization was longer in patients with low-grade dysplasia than in those with high-grade dysplasia (15.9 months compared with 10.0 months)	2 pat. In the non treatment group with persistent disease had progression from VAIN 1 to VAIN 2 over a 3-year period , both were treated (one with surgery and one with laser ablation) and subsequently demonstrated normalization.
Zhang [163]	2016	Retrospective	152	VaIn1/2/3	VAIN 1: 45.5% (69) VAIN 2: 43.4% (66) VAIN 3: 11.2% (17)	Mean 43.2 (20-64); VAIN 1: 42.4, VAIN 2+3: 43.9			Observation, Electrocautery, Local excision, Radiotherapy		Observation alone, radiotherapy, electrocautery, local excision	To analyze the clinical characteristics and treatment of women with vaginal intraepithelial neoplasia (VaIN)			18 (3-48)					39.5% (60) had either recurrence, persistence or progression - not specified					110 patients HPV status availiable, 97 were positive (88.2%)	58 patients of the 60 with recurrence, persistence or progression (96.7%)	0		39.5% (60: 13 for cervical dysplasia, 35 cervical cancer, 5 for other uterine disease)		69.1% (105) had concurrent or previous neplasia of the lower genital tract. Previous neo. Lower gen. Tract 41.4%, previous CIN 15.8%, previous Cervical carcinoma 23%, previous VIN 2.6%, concurrent neopl- lower gen. Tract 27.6%, concurrent SIN 27.0%, concurrent CIN and VIN 0.7%.		of 152 pat, no cytology was found in 22. of the remaining 130 pat. 109 (83.8%) had an abnormal cytology. 31.2% SCUS, 12.8% ASC-H, 41.3% LSIL and 14.7% with HSIL.
Zhang [91]	2022	Prospective	82	VaIn1/2/3	VaIN1 26.8% (22), VaIN2 25.6% (21), VaIN3 47.6% (39)	42.9																							43.9% (36)					CR 90.2% (74/82)
Zolciak-Siwinska [110]	2015	Retrospective	20	VAIN, 3 had additional Carcinoma in situ	VaIN2 10% (2), VaIN3 75% (15), Ca in situ 15%(3)	Median 57 (28–80)			High-dose-rate (HDR) brachytherapy (BT)	4 had (20%) radical external beam radiotherapy		To retrospectively evaluate the efficacy of high-dose-rate brachytherapy of vaginal intraepithelial neoplasia with a special focus on analysis of toxicity		70% (14)	39 (14–115)			3 year OS 100%, The 3-year disease free survival (DFS) rate was 90%		5% (1)		24			35% (7)				80% (16: 9 for CIS/CIN, 6 cervical/endometrial cancer, 1 for benign disease)					95% (19)
